# Supplementary material for: A cellular and regulatory map of the GABAergic nervous system of C. elegans
Source: eLife. 2016 Oct 14;5:e17686. doi: 10.7554/eLife.17686 (PMC5065314; doi:10.7554/eLife.17686)
Supplement: Supplementary file 1. — Data from (Chase and Koelle, 2007; Pereira et al., 2015; Serrano-Saiz et al., 2013). DOI: http://dx.doi.org/10.7554/eLife.17686.022 [file elife-17686-supp1.xlsx]

## Sheet: Table S2 Neurotransmitter
List of all neurotransmitters
Class	Neuron	Neurotransmitter	Cotramsmitter	Comments
ADA	ADAL	Glu
	ADAR	Glu
ADE	ADEL	DA
	ADER	DA
ADF	ADFL	Ach	5HT
	ADFR	Ach	5HT
ADL	ADLL	Glu
	ADLR	Glu
AFD	AFDL	Glu
	AFDR	Glu
AIA	AIAL	ACh
	AIAR	ACh
AIB	AIBL	Glu
	AIBR	Glu
AIM	AIML	Glu	5HT
	AIMR	Glu	5HT
AIN	AINL	ACh
	AINR	ACh
AIY	AIYL	ACh
	AIYR	ACh
AIZ	AIZL	Glu
	AIZR	Glu
ALA	ALA	GABA
ALM	ALML	Glu
	ALMR	Glu
ALN	ALNL	ACh
	ALNR	ACh
AQR	AQR	Glu
AS	AS1	ACh
	AS2	ACh
	AS3	ACh
	AS4	ACh
	AS5	ACh
	AS6	ACh
	AS7	ACh
	AS8	ACh
	AS9	ACh
	AS10	ACh
	AS11	ACh
ASE	ASEL	Glu
	ASER	Glu
ASG	ASGL	Glu
	ASGR	Glu
ASH	ASHL	Glu
	ASHR	Glu
ASI	ASIL	Unknown (orphan)
	ASIR	Unknown (orphan)
ASJ	ASJL	ACh
	ASJR	ACh
ASK	ASKL	Glu
	ASKR	Glu
AUA	AUAL	Glu
	AUAR	Glu
AVA	AVAL	ACh		also GABA, but usage unclear
	AVAR	ACh		also GABA, but usage unclear
AVB	AVBL	ACh		also GABA, but usage unclear
	AVBR	ACh		also GABA, but usage unclear
AVD	AVDL	ACh
	AVDR	ACh
AVE	AVEL	ACh
	AVER	ACh
AVF	AVFL	GABA		Clearance neuron
	AVFR	GABA		Clearance neuron
AVG	AVG	ACh
AVH	AVHL	Unknown (orphan)
	AVHR	Unknown (orphan)
AVJ	AVJL	Unknown (orphan)		GABA, but usage unclear
	AVJR	Unknown (orphan)		GABA, but usage unclear
AVK	AVKL	Unknown (orphan)
	AVKR	Unknown (orphan)
AVL	AVL	GABA
AVM	AVM	Glu
AWA	AWAL	Unknown (orphan)
	AWAR	Unknown (orphan)
AWB	AWBL	ACh
	AWBR	ACh
AWC	AWCL	Glu
	AWCR	Glu
BAG	BAGL	Glu
	BAGR	Glu
BDU	BDUL	Unknown (orphan)
	BDUR	Unknown (orphan)
CAN	CANL	unknown MA (cat-1)
	CANR	unknown MA (cat-1)
CEP	CEPDL	DA
	CEPDR	DA
	CEPVL	DA
	CEPVR	DA
DA	DA1	ACh
	DA2	ACh
	DA3	ACh
	DA4	ACh
	DA5	ACh
	DA6	ACh
	DA7	ACh
	DA8	ACh
	DA9	ACh
DB	DB1/3	ACh
	DB2	ACh
	DB3/1	ACh
	DB4	ACh
	DB5	ACh
	DB6	ACh
	DB7	ACh
DD	DD1	GABA
	DD2	GABA
	DD3	GABA
	DD4	GABA
	DD5	GABA
	DD6	GABA
DVA	DVA	ACh
DVB	DVB	GABA
DVC	DVC	Glu
FLP	FLPL	Glu
	FLPR	Glu
HSN	HSNL	ACh (minor)	5HT
	HSNR	ACh (minor)	5HT
IL1	IL1DL	Glu
	IL1DR	Glu
	IL1L	Glu
	IL1R	Glu
	IL1VL	Glu
	IL1VR	Glu
IL2	IL2DL	ACh
	IL2DR	ACh
	IL2L	ACh
	IL2R	ACh
	IL2VL	ACh
	IL2VR	ACh
LUA	LUAL	Glu
	LUAR	Glu
OLL	OLLL	Glu
	OLLR	Glu
OLQ	OLQDL	Glu
	OLQDR	Glu
	OLQVL	Glu
	OLQVR	Glu
PDA	PDA	ACh
PDB	PDB	ACh
PDE	PDEL	DA
	PDER	DA
PHA	PHAL	Glu
	PHAR	Glu
PHB	PHBL	Glu
	PHBR	Glu
PHC	PHCL	Glu
	PHCR	Glu
PLM	PLML	Glu
	PLMR	Glu
PLN	PLNL	ACh
	PLNR	ACh
PQR	PQR	Glu
PVC	PVCL	ACh
	PVCR	ACh
PVD	PVDL	Glu
	PVDR	Glu
PVM	PVM	Unknown (orphan)
PVN	PVNL	ACh
	PVNR	ACh
PVP	PVPL	ACh
	PVPR	ACh
PVQ	PVQL	Glu
	PVQR	Glu
PVR	PVR	Glu
PVT	PVT	Unknown (orphan)
PVW	PVWL	Unknown (orphan)
	PVWR	Unknown (orphan)
RIA	RIAL	Glu
	RIAR	Glu
RIB	RIBL	GABA	ACh (minor)
	RIBR	GABA	ACh (minor)
RIC	RICL	Octopamine
	RICR	Octopamine
RID	RID	Unknown (orphan)
RIF	RIFL	ACh
	RIFR	ACh
RIG	RIGL	Glu
	RIGR	Glu
RIH	RIH	Ach	5HT
RIM	RIML	Glu	Tyramine
	RIMR	Glu	Tyramine
RIP	RIPL	Unknown (orphan)
	RIPR	Unknown (orphan)
RIR	RIR	ACh
RIS	RIS	GABA
RIV	RIVL	ACh
	RIVR	ACh
RMD	RMDDL	ACh
	RMDDR	ACh
	RMDL	ACh
	RMDR	ACh
	RMDVL	ACh
	RMDVR	ACh
RME	RMED	GABA
	RMEL	GABA
	RMER	GABA
	RMEV	GABA
RMF	RMFL	ACh
	RMFR	ACh
RMG	RMGL	Unknown (orphan)
	RMGR	Unknown (orphan)
RMH	RMHL	ACh
	RMHR	ACh
SAA	SAADL	ACh
	SAADR	ACh
	SAAVL	ACh
	SAAVR	ACh
SAB	SABD	ACh
	SABVL	ACh
	SABVR	ACh
SDQ	SDQL	ACh
	SDQR	ACh
SIA	SIADL	ACh
	SIADR	ACh
	SIAVL	ACh
	SIAVR	ACh
SIB	SIBDL	ACh
	SIBDR	ACh
	SIBVL	ACh
	SIBVR	ACh
SMB	SMBDL	ACh
	SMBDR	ACh
	SMBVL	ACh
	SMBVR	ACh
SMD	SMDDL	ACh	GABA (minor)
	SMDDR	ACh	GABA (minor)
	SMDVL	ACh	GABA (minor)
	SMDVR	ACh	GABA (minor)
URA	URADL	ACh
	URADR	ACh
	URAVL	ACh
	URAVR	ACh
URB	URBL	ACh
	URBR	ACh
URX	URXL	ACh
	URXR	ACh
URY	URYDL	Glu
	URYDR	Glu
	URYVL	Glu
	URYVR	Glu
VA	VA1	ACh
	VA2	ACh
	VA3	ACh
	VA4	ACh
	VA5	ACh
	VA6	ACh
	VA7	ACh
	VA8	ACh
	VA9	ACh
	VA10	ACh
	VA11	ACh
	VA12	ACh
VB	VB1	ACh
	VB2	ACh
	VB3	ACh
	VB4	ACh
	VB5	ACh
	VB6	ACh
	VB7	ACh
	VB8	ACh
	VB9	ACh
	VB10	ACh
	VB11	ACh
VC	VC1	ACh
	VC2	ACh
	VC3	ACh
	VC4	ACh	5HT
	VC5	ACh	5HT
	VC6	ACh
VD	VD1	GABA
	VD2	GABA
	VD3	GABA
	VD4	GABA
	VD5	GABA
	VD6	GABA
	VD7	GABA
	VD8	GABA
	VD9	GABA
	VD10	GABA
	VD11	GABA
	VD12	GABA
	VD13	GABA
SUMMARY STATS EXTRAPHARYNGEAL NEURONS
Sensory neuron:		Sensory neuron:
38/104 classes		ACh: 9 classes
87/282 total neurons		Glu: 22
Motorneuron:		GABA: 1 (ALA)
24/104		Aminergic: 3 (all Dopa)
118/282		Unknown: 3 (ASI, AWA, PVM)
Not Sens/Motor:		Motor neuron:
42/104		ACh: 17 classes
77/282		Glu: 1 (RIM)
		GABA: 6 (incl. SMD)
		Aminergic: 0
		Unknown: 1 (RMG)
		Not Sens/Motor:
		ACh: 19 classes
		Glu: 11
		GABA: 3 (RIS, RIB, AVF)
		Aminergic: 2 (CAN, RIC)
		Unknown: 8
Pharyngeal neurons
I1	I1L	ACh
	I1R	ACh
I2	I2L	Glu
	I2R	Glu
I3	I3	ACh
I4	I4	Unknown (orphan)
I5	I5	Glu & 5HT
I6	I6	Unknown (orphan)
M1	M1	ACh
M2	M2L	ACh
	M2R	ACh
M3	M3L	Glu
	M3R	Glu
M4	M4	ACh
M5	M5	Ach	Glu
MC	MCL	ACh
	MCR	ACh
MI	MI	Glu
NSM	NSML	5HT
	NSMR	5HT
